# Supplementary material for: Isolation and Characterization of the Lytic Pseudoxanthomonas kaohsiungensi Phage PW916
Source: Viruses. 2022 Aug 2;14(8):1709. doi: 10.3390/v14081709 (PMC9414467; doi:10.3390/v14081709)
Supplement: Supplementary file 1 [file viruses-14-01709-s001.zip]

Archive with 1 entries (1 files):
- viruses-1812392 - supplementary.pdf
